# Supplementary material for: Deciphering the Role of Extracellular Vesicles Derived from ZIKV-Infected hcMEC/D3 Cells on the Blood–Brain Barrier System
Source: Viruses. 2021 Nov 25;13(12):2363. doi: 10.3390/v13122363 (PMC8708812; doi:10.3390/v13122363)
Supplement: Supplementary file 1 [file viruses-13-02363-s001.zip]

Archive with 1 entries (1 files):
- viruses-1386065-supplementary.pdf
